# Supplementary material for: Glucomannan promotes Bacteroides ovatus to improve intestinal barrier function and ameliorate insulin resistance
Source: Imeta. 2024 Jan 3;3(1):e163. doi: 10.1002/imt2.163 (PMC10989147; doi:10.1002/imt2.163)
Supplement: Supplementary file 2 — Table S1. PCR primers used in this study. [file IMT2-3-e163-s002.xlsx]

## Sheet: S1
PCR primers used in this study
Target genes	Primer sequence
Zo1	Forward: ACCCGAAACTGATGCTGTGGATAG
	Reverse: AAATGGCCGGGCAGAACTTGTGTA
Muc2	Forward: ATGCCCACCTCCTCAAAGAC
	Reverse: GTAGTTTCCGTTGGAACAGTGAA
Ocln	Forward: ATGTCCGGCCGATGCTCTC
	Reverse: TTTGGCTGCTCTTGGGTCTGTAT
Cldn3	Forward: CCAACTGCGTACAAGACGAG
	Reverse: TCTTGGTGGGTGCATACTTG
Cldn4	Forward: GGAGGGCCTCTGGATGAACT
	Reverse: GATGCTGATGACCATAAGGGC
Cldn5	Forward: AAATTCTGGGTCTGGTGCTG
	Reverse: GTCACGATGTTGTGGTCCAG
Cldn1	Forward: AGCACCGGGCAGATACAGT
	Reverse: GCCAATTACCATCAAGGCTCG
Ahr	Forward: CATCGACATAACGGACGAAATC
	Reverse: CTGTTGCTGTTGCTCTAGTTG
Cyp1a1	Forward: GACCCTTACAAGTATTTGGTCGT
	Reverse: GGTATCCAGAGCCAGTAACCT
Il22	Forward: ATGAGTTTTTCCCTTATGGGGAC
	Reverse: GCTGGAAGTTGGACACCTCAA
Reg3g	Forward: ATGCTTCCCCGTATAACCATCA
	Reverse: GGCCATATCTGCATCATACCAG

## Sheet: 1B
	Ctrl								KGM								HFD
0	22.2	22.4	22.9	23.5	21.7	22.3	22.6	21.7	22.4	22.5	21.8	22.1	23.4	21.8	22.3	21.9	22.1	23.2	21.9	22.4	22.3	21.5	23.1	22.7
1	23.9	24	23.9	24.9	22.7	23.2	23.4	23.2	23.5	24.4	23	24.2	24.3	23.9	23.8	23.2	23.3	24.2	23.9	24.1	23.4	23.9	24.1	23.8
2	24.9	24.3	24.7	25.4	24.1	24	24.2	23.6	27.3	26.5	25.1	26.3	26.1	26.2	25.1	25.5	25.2	27.1	26.9	25.7	25.9	27.1	26.4	25.7
3	26	25.2	27.2	26.6	26	25.2	24.6	24.2	29.5	28.5	27.8	28.4	28.3	28.6	27.7	27.4	27	30.9	29.8	28.4	28.8	30.3	28.4	28.9
4	27.5	26.7	28.2	25.5	25.5	25.2	25.9	24.5	30.6	30.6	30.2	29.9	32	30.5	30.1	30.6	30.6	30.3	34	32	31.1	31.2	31	30.2
5	28.2	28.5	29.3	26.8	26.1	27.7	25.8	26.2	32.9	33.3	32	32.3	35.1	33.1	32.8	30.2	33.5	32.3	37.2	36.8	33.5	33.9	34	33.4
6	30.4	27.5	29.5	30.1	26.5	28.7	26.5	27.1	34.8	35.5	34.7	33.4	38.3	35.2	34.9	35.5	35.05	34.67	40.65	38.41	35.26	34.19	37.24	36.27
7	30.85	27.95	30.65	30.85	27.25	29.15	27.85	27.55	35.8	36.2	37.2	33.6	40.3	36.4	35.9	36.6	37.2	36.9	42.2	40.7	39.1	36.5	40.4	38.7
8	31.5	29.2	31.8	32.7	28.3	29.8	28.9	28.4	38.2	37.9	39.9	34.8	41.8	37.5	37.6	38.2	39.4	39.7	45.4	43.3	41.8	39.4	43.4	40.9
9	32.7	30	33.1	33.8	29.3	30.9	29.7	29.8	40	38.9	41.6	35.9	42.5	37.8	38	38.8	42.1	41.1	47.1	45.4	44.2	41.9	45.3	42.7
10	33.5	30.7	33.5	34.5	29.9	31.5	30.9	30.8	40.8	40.9	42	36.8	43.6	38.6	39.4	39.8	44.7	42.7	49.4	47.7	46.3	42.2	47.1	44.9

## Sheet: 1C
Ctrl	KGM	HFD
50.9	82.14	102.26
37.05	81.78	84.05
46.29	92.66	125.57
46.81	66.52	112.95
37.79	86.32	107.62
41.26	77.06	96.28
36.73	76.68	103.9
41.94	81.74	97.8

## Sheet: 1D
Ctrl	KGM	HFD
0.84	1.73	1.84
0.81	1.55	1.703
0.77	1.42	1.98
0.55	1.79	1.88
0.63	1.62	1.74
0.85	1.68	1.89

## Sheet: 1E
	Ctrl						KGM						HFD
0	93.6	81	102.6	111.6	95.4	91.8	217.8	163.8	172.8	185.4	156.6	176.4	239.4	192.6	199.8	230.4	212.4	185.4
15	207	192.6	172.8	203.4	178.2	246.6	372.6	331.2	343.8	415.8	293.4	419.4	412.2	381.6	320.4	439.2	448.2	401.4
30	185.4	169.2	145.8	217.8	198	210.6	277.2	289.8	311.4	295.2	331.2	273.6	424.8	423	322.2	394.2	390.6	351
60	133.2	138.6	127.8	185.4	154.8	165.6	212.4	223.2	237.6	217.8	199.8	221.4	307.8	286.2	232.2	311.4	277.2	264.6
90	127.8	117	129.6	144	131.4	127.8	187.2	169.2	205.2	178.2	172.8	189	210.6	253.8	165.6	196.2	199.8	196.2

## Sheet: 1F
Ctrl	KGM	HFD
13891.5	22639.5	29929.5
13216.5	21951	29079
12420	23665.5	23004
16510.5	23476.5	29470.5
14458.5	21613.5	28417.5
16011	23247	26190

## Sheet: 1G
	Ctrl						KGM						HFD
0	100	100	100	100	100	100	100	100	100	100	100	100	100	100	100	100	100	100
15	52	53	61	48	58	53	61	57	75	54	65	66	70	71	55	76	70	65
30	34	22	25	26	33	32	35	48	44	32	51	45	60	58	54	60	60	43
60	27	29	27	34	32	30	32	53	41	35	37	41	48	50	50	51	54	54
90	34	36	33	36	42	33	41	60	52	48	44	59	59	53	56	70	69	60

## Sheet: 1H
Ctrl	KGM	HFD
20.26	29.6	48.32
20.11	33.97	40.21
17.03	38.71	46.38
15.53	24.42	34.02
13.51	30.68	51.64
18.47	27.51	32.28

## Sheet: 1I
Ctrl	KGM	HFD
4.68	15.92	28.56
4.02	13.74	19.12
4.32	16.52	22.88
4.28	11.18	19.36
3.18	11.86	27.08
4.19	11.98	14.78

## Sheet: 1J
Ctrl	KGM	HFD
38.7	92.3	113.7
49.1	101.4	96.5
49.7	87.5	104.3
36.4	94.3	121.4
41.4	75.2	90.5
45.8	86.3	97.2

[truncated: 58 more sheets: 1K, 1N, 1O, 1P, 1Q, 1R, 1S, 2A, 2B, 2C, 2E, 3A, 3B, 3C, 3D, 3E, 3F, 3H, 3I, 3J …]
